# Supplementary material for: Cromileptes altivelis microRNA Transcriptome Analysis upon Nervous Necrosis Virus (NNV) Infection and the Effect of cal-miR-155 on Cells Apoptosis and Virus Replication
Source: Viruses. 2022 Oct 3;14(10):2184. doi: 10.3390/v14102184 (PMC9609685; doi:10.3390/v14102184)
Supplement: Supplementary file 1 [file viruses-14-02184-s001.zip]

Archive with 1 entries (1 files):
- viruses-1812104-supplementary.pdf
